# Supplementary material for: De Novo Transcriptome Analysis Reveals Potential Thermal Adaptation Mechanisms in the Cicada Hyalessa fuscata
Source: Animals (Basel). 2021 Sep 24;11(10):2785. doi: 10.3390/ani11102785 (PMC8532856; doi:10.3390/ani11102785)
Supplement: Supplementary file 1 [file animals-11-02785-s001.zip]

Archive with 1 entries (1 files):
- animals-1367127-supplementary.pdf
